# Supplementary material for: Telomere length variation does not correspond with the growth disturbances in the rainbow trout (Oncorhynchus mykiss)
Source: J Appl Genet. 2021 Nov 13;63(1):133–9. doi: 10.1007/s13353-021-00669-6 (PMC8755684; doi:10.1007/s13353-021-00669-6)
Supplement: Supplementary file 2 — R-script for conducting analysis related to rainbow trout telomere length and body size. (R 7 KB) [file 13353_2021_669_MOESM2_ESM.r]

library(lme4)
library(ggplot2)
library(agricolae)
library(ggpubr)
library(car)
library(forcats)


data = read.table("D:/ryby/AndroallR.csv", header = T, sep = ";")

data$Individual <- factor(data$Individual,
                           labels = c("AN", "karl", "kontrola"))


AN <- data[which(data$Individual == "AN"), names(data)]
shapiro.test(AN$Fluorescence_x10)

karl <- data[which(data$Individual == "karl"), names(data)]
shapiro.test(karl$Fluorescence_x10)

kontrola <- data[which(data$Individual == "kontrola"), names(data)]
shapiro.test(kontrola$Fluorescence_x10)


####box####

data$Type <- factor(data$Type, levels = c("Normal androgenetic", "Dwarf androgenetic", "Control", "L5178Y-R"))


ggplot(data, aes(x = data$Type, y = data$Fluorescence_x10)) +
  geom_boxplot(stat = 'boxplot', colour= 'black', fill = 'deepskyblue2')+
  ylab('Telomere length-related fluorescence (TLF)')+
  xlab('')+
  theme(axis.title.x = element_text(face="bold"),
        axis.title.y = element_text(face="bold"))


####regresja####

ggplot(data, aes(x=Length, y=Fluorescence_x10 )) + 
  geom_point(shape=2) +
  scale_colour_hue(l=50) + # Use a slightly darker palette than normal
  geom_smooth(method=lm,   # Add linear regression lines
              se=FALSE,    #Confidance region
              fullrange=TRUE)+
  xlab("Length [cm]")+
  ylab("Intensity x10")

ggplot(data, aes(x=Weigth, y=Fluorescence_x10 )) + 
  geom_point(shape=16) +
  scale_colour_hue(l=50) + # Use a slightly darker palette than normal
  geom_smooth(method=lm,   # Add linear regression lines
              se=FALSE,    #Confidance region
              fullrange=TRUE)+
  xlab("Weigth [g]")+
  ylab("Intensity x10")

ggplot(AN, aes(x=Length, y=Fluorescence_x10 )) + 
  geom_point(shape=2) +
  scale_colour_hue(l=50) + # Use a slightly darker palette than normal
  geom_smooth(method=lm,   # Add linear regression lines
              se=FALSE,    #Confidance region
              fullrange=TRUE)+
  xlab("Length [cm]")+
  ylab("Telomere length-related fluorescence (TLF) ")

ggplot(AN, aes(x=Weigth, y=Fluorescence_x10 )) + 
  geom_point(shape=16) +
  scale_colour_hue(l=50) + # Use a slightly darker palette than normal
  geom_smooth(method=lm,   # Add linear regression lines
              se=FALSE,    #Confidance region
              fullrange=TRUE)+
  xlab("Weigth [g]")+
  ylab("Telomere length-related fluorescence (TLF) ")

ggplot(karl, aes(x=Length, y=Fluorescence_x10 )) + 
  geom_point(shape=2) +
  scale_colour_hue(l=50) + # Use a slightly darker palette than normal
  geom_smooth(method=lm,   # Add linear regression lines
              se=FALSE,    #Confidance region
              fullrange=TRUE)+
  xlab("Length [cm]")+
  ylab("Telomere length-related fluorescence (TLF) ")

ggplot(karl, aes(x=Weigth, y=Fluorescence_x10 )) + 
  geom_point(shape=16) +
  scale_colour_hue(l=50) + # Use a slightly darker palette than normal
  geom_smooth(method=lm,   # Add linear regression lines
              se=FALSE,    #Confidance region
              fullrange=TRUE)+
  xlab("Weigth [g]")+
  ylab("Telomere length-related fluorescence (TLF) ")

ggplot(kontrola, aes(x=Length, y=Fluorescence_x10 )) + 
  geom_point(shape=2) +
  scale_colour_hue(l=50) + # Use a slightly darker palette than normal
  geom_smooth(method=lm,   # Add linear regression lines
              se=FALSE,    #Confidance region
              fullrange=TRUE)+
  xlab("Length [cm]")+
  ylab("Telomere length-related fluorescence (TLF) ")

ggplot(kontrola, aes(x=Weigth, y=Fluorescence_x10 )) + 
  geom_point(shape=16) +
  scale_colour_hue(l=50) + # Use a slightly darker palette than normal
  geom_smooth(method=lm,   # Add linear regression lines
              se=FALSE,    #Confidance region
              fullrange=TRUE)+
  xlab("Weigth [g]")+
  ylab("Telomere length-related fluorescence (TLF) ")

cor.test(data$Fluorescence_x10, data$Length)
cor.test(data$Fluorescence_x10, data$Weigth)

cor.test(AN$Fluorescence_x10, AN$Length)
cor.test(AN$Fluorescence_x10, AN$Weigth)

cor.test(karl$Fluorescence_10x, karl$Length)
cor.test(karl$Fluorescence_10x, karl$Weigth)

cor.test(kontrola$Fluorescence_x10, kontrola$Length)
cor.test(kontrola$Fluorescence_x10, kontrola$Weigth)


####ANOVA fluorescence####

andro_dwarf = data[which(data$Type == "Dwarf"|data$Type == "Androgenetic" ), names(data)]
Anova_andro_dwarf <- aov(andro_dwarf$Fluorescence_x10 ~ andro_dwarf$Type)
summary(Anova_andro_dwarf)

andro_control = data[which(data$Type == "Androgenetic"|data$Type == "Control" ), names(data)]
Anova_andro_control <- aov(andro_control$Fluorescence_x10 ~ andro_control$Type)
summary(Anova_andro_control)

dwarf_control = data[which(data$Type == "Dwarf"|data$Type == "Control" ), names(data)]
Anova_dwarf_control <- aov(dwarf_control$Fluorescence_x10 ~ dwarf_control$Type)
summary(Anova_dwarf_control)


####ANOVA waga i wzrost####

andro_dwarf = data[which(data$Type == "Dwarf"|data$Type == "Androgenetic" ), names(data)]
Anova_andro_dwarf <- aov(andro_dwarf$Length ~ andro_dwarf$Type)
summary(Anova_andro_dwarf)

andro_control = data[which(data$Type == "Androgenetic"|data$Type == "Control" ), names(data)]
Anova_andro_control <- aov(andro_control$Length ~ andro_control$Type)
summary(Anova_andro_control)

dwarf_control = data[which(data$Type == "Dwarf"|data$Type == "Control" ), names(data)]
Anova_dwarf_control <- aov(dwarf_control$Length ~ dwarf_control$Type)
summary(Anova_dwarf_control)


andro_dwarf = data[which(data$Type == "Dwarf"|data$Type == "Androgenetic" ), names(data)]
Anova_andro_dwarf <- aov(andro_dwarf$Weigth ~ andro_dwarf$Type)
summary(Anova_andro_dwarf)

andro_control = data[which(data$Type == "Androgenetic"|data$Type == "Control" ), names(data)]
Anova_andro_control <- aov(andro_control$Weigth ~ andro_control$Type)
summary(Anova_andro_control)

dwarf_control = data[which(data$Type == "Dwarf"|data$Type == "Control" ), names(data)]
Anova_dwarf_control <- aov(dwarf_control$Weigth ~ dwarf_control$Type)
summary(Anova_dwarf_control)


####hw####

leveneTest(andro_dwarf$Length, andro_dwarf$Type)
leveneTest(andro_dwarf$Fluorescence_x10, andro_dwarf$Type)
leveneTest(andro_dwarf$Weigth, andro_dwarf$Type)

leveneTest(andro_control$Length, andro_control$Type)
leveneTest(andro_control$Fluorescence_x10, andro_control$Type)
leveneTest(andro_control$Weigth, andro_control$Type)

leveneTest(dwarf_control$Length, dwarf_control$Type)
leveneTest(dwarf_control$Fluorescence_x10, dwarf_control$Type)
leveneTest(dwarf_control$Weigth, dwarf_control$Type)


kruskal.test(dwarf_control$Weigth~dwarf_control$Type)
